# Supplementary material for: Laccase–TEMPO as an Efficient System for Doxorubicin Removal from Wastewaters
Source: Int J Environ Res Public Health. 2022 May 29;19(11):6645. doi: 10.3390/ijerph19116645 (PMC9180534; doi:10.3390/ijerph19116645)
Supplement: Supplementary file 1 [file ijerph-19-06645-s001.zip]

Archive with 1 entries (1 files):
- ijerph-1732510-supplementary.pdf
